# Supplementary material for: O-GlcNAcylation Is Required for the Survival of Cerebellar Purkinje Cells by Inhibiting ROS Generation
Source: Antioxidants (Basel). 2023 Mar 26;12(4):806. doi: 10.3390/antiox12040806 (PMC10135177; doi:10.3390/antiox12040806)
Supplement: Supplementary file 1 [file antioxidants-12-00806-s001.zip]

Archive with 1 entries (1 files):
- antioxidants-2247145-supplementary.pdf
